# Supplementary material for: Vitamin D Status in the Adult Population of Romania—Results of the European Health Examination Survey
Source: Nutrients. 2024 Mar 16;16(6):867. doi: 10.3390/nu16060867 (PMC10975605; doi:10.3390/nu16060867)
Supplement: Supplementary file 1 [file nutrients-16-00867-s001.zip]

Archive with 1 entries (1 files):
- Table S1 Normal ranges EHES.xlsx
