# Supplementary material for: Vitamin D Status in the Adult Population of Romania—Results of the European Health Examination Survey
Source: Nutrients. 2024 Mar 16;16(6):867. doi: 10.3390/nu16060867 (PMC10975605; doi:10.3390/nu16060867)
Supplement: Supplementary file 1 [file nutrients-16-00867-s001.zip › Table S1 Normal ranges EHES.xlsx]

## Sheet: Sheet1
	Normal ranges- EHES/TOTEM
	N0.	Name of the test	measuring unit	Reference
				Male	Female
	1	Full blood count
		WBC	mii/µL	4.00 -10.50	4.00 - 10.50
		RBC	mil/µL	4.20 - 6.00	3.80 - 5.40
		HEMOGLOBINA(HGB)	g/dL	13.00 - 18.00	12.00 - 16.00
		HEMATOCRIT(HCT)	%	42.00- 52.00	35.50 - 47.00
		MCV	fl	78.00 - 100.00	78.00 -100.00
		MCH	pg	27.00 -34.00	27.00 -34.00
		MCHC	g/dL	31.00 - 36.00	31.00 - 36.00
		RDW	%	10.00 - 17.00	10.00 - 17.00
		PLT	mii/µL	130.00 - 450.00	130.00 - 450.00
		MPV	fl	6.50 - 13.00	6.50 - 13.00
		Pct	%	0.12 - 0.43	0.12 - 0.43
		LIMFOCITE %	%	17.00 - 48.00	17.00 - 48.00
		LIMFOCITE	mii/µL	0.90 - 5.20	0.90 - 5.20
		MONOCITE %	%	3.40 - 10.50	3.40 - 10.50
		MONOCITE	mii/µL	0.14 - 1.10	0.14 - 1.10
		NEUTROFILE %	%	40.00 - 74.00	40.00 - 74.00
		NEUTROFILE	mii/µL	1.90 - 8.00	1.90 - 8.00
		EOZINOFILE %	%	0.00 - 7.00	0.00 - 7.00
		EOZINOFILE	mii/µL	0.00 - 0.80	0.00 - 0.80
		BAZOFILE %	%	0.00 - 1.50	0.00 - 1.50
		BAZOFILE	mii/µL	0.00 - 0.20	0.00 - 0.20
		RETICULOCITE%	%	0.50 - 2.50	0.50 - 2.50
		RETICULOCITE	mii/µL	22.00 - 139.00	22.00 - 139.00
	2	Biochemistry
		Calcium total	mg/dl	< 60 ani: 8.4- 10.2 (SY)	8.40 - 10.20 (SY)
				> 60 ani: 8.80 - 10.00 (SY)
				8.70 - 10.40 (SN)	8.70 - 10.40 (SN)
		HDL-Cholesterol	mg/dL	> 60 - normal	> 60 - normal
				40 - 60 - moderate risk	40 - 60 - moderate risk
				< 40 - high risk	< 40 - high risk
		LDL-Cholesterol	mg/dL	< 100 - optimum	< 100 - optimum
				100 - 129 -over optimum	100 - 129 - over optimum
				130 -159 - borderline risk	130 -159 - borderline risk
				160 - 189 - high risk	160 - 189 - high risk
				> 190 - very high risk	> 190 - very high risk
		Total Cholesterol	mg/dL	< 200 - normal	< 200 - normal
				200 - 239 - moderate risk	200 - 239 - moderate risk
				>= 240 - high risk	>= 240 - high risk
		Creatinine	mg/dL	0,7 - 1.3	0.5 - 1.1
		Feritin**	ng/mL	21.81 - 274.66 (SY) 28-365 (SN)	4.63 - 204 (SY) 5-148 (SN)
		Gama glutamil transferaza (GGT)	U/mL	< 55 (SY) < 73 (SN) < 49 (SN) 9-36 (SY) 12-64 (SY)	< 38 (SY) < 38 (SN) < 32 (SN) 9-36 (SY) 12-64 (SY)
		Blood glucose	mg/dl	74 - 106
		HbA1c(glicated hemoglobin)	%	< 5.6 normal in the absence of diabetes	< 5.6 normal in the abscence of diabetes
				5.7 - 6.4% borderline value- prediabetes	5.7 - 6.4% borderline value- prediabetes
				> 6.5% diabetes	> 6.5% diabetes
		Potasiu.	mmol/l	3.50 - 5.10	3.50 - 5.10
		Sodium	mmol/l	136.00 -145.00	136.00 -145.00
		(ALAT/ALT)	U/L	≤ 55.00(SY) ≤ 34.00(SN) ≤ 35.00(SN) ≤ 45.00(SN) 10.00 - 49.00(SN)	≤ 55.00(SY) ≤ 34.00(SN) ≤ 35.00(SN) ≤ 45.00(SN) 10.00 - 49.00(SN)
		Trygliceride	mg/dL	40 - 150 - normal	40 - 150 - normal
				150 - 200 - moderate risk	150 - 200 - moderate risk
				200 - 499 - high risk	200 - 499 - high risk
				> 500 - Very high risk	> 500 - very high risk
		Urea	mg/dL	< 50 ani:≤44; > 50 ani: ≤55	< 50 ani: ≤40; > 50 ani: ≤43
		Vitamin D (25(OH)D)	ng/mL	5 - 20 - deficit	5 - 20 - deficit
				20 - 30 - Insufficient	20 - 30 - Insufficient
				30 -100 - optimum	30 -100 - optimum
				100 -150 - overdose	100 -150 - overdose
				>150 - toxicity	>150 - toxicity
	3	Hormones
		T4	µg/dL	4.50 - 10.90 (SN) 4.87 - 11.72 (SY) 5.20 - 12.50 (SN)	4.50 - 10.90 (SN) 4.87 - 11.72 (SY) 5.20 - 12.50 (SN)
		TSH (Thyroid stimulating hormone)	µUI/mL	0.35 - 4.94 (SY) 0.38 - 5.33 (SN) 0.40 - 4.00 (SN) 0.55 - 4.78 (SN)	0.35 - 4.94 (SY) 0.38 - 5.33 (SN) 0.40 - 4.00 (SN) 0.55 - 4.78 (SN)
